# Supplementary material for: Description and phylogenetic analysis of the complete mitochondrial genome in Eulaelaps silvestris provides new insights into the molecular classification of the family Haemogamasidae
Source: Parasitology. 2023 Jul 3;150(9):821–30. doi: 10.1017/S0031182023000616 (PMC10478059; doi:10.1017/S0031182023000616)
Supplement: Supplementary file 1 [file S0031182023000616sup001.zip]

Archive with 5 entries (5 files):
- S0031182023000616sup001.docx
- S0031182023000616sup002.docx
- S0031182023000616sup003.docx
- S0031182023000616sup004.tif
- S0031182023000616sup005.db
